# Supplementary material for: Development of a Duplex TaqMan Real-Time Polymerase Chain Reaction for Accurate Identification and Quantification of Salmonella Enteritidis from Laboratory Samples and Contaminated Chicken Eggs
Source: Foods. 2022 Mar 3;11(5):742. doi: 10.3390/foods11050742 (PMC8909838; doi:10.3390/foods11050742)
Supplement: Supplementary file 1 [file foods-11-00742-s001.zip]

Archive with 1 entries (1 files):
- foods-1587564-supplementary.pdf
